# Supplementary material for: demuxSNP: supervised demultiplexing single-cell RNA sequencing using cell hashing and SNPs
Source: Gigascience. 2024 Nov 28;13:giae090. doi: 10.1093/gigascience/giae090 (PMC11604057; doi:10.1093/gigascience/giae090)
Supplement: giae090_Supplementary_Files [file giae090_supplementary_files.zip]

Archive with 2 entries (2 files):
- supplementary figures.pdf
- supplementary table 1 - hashing stats.csv
