# Supplementary material for: demuxSNP: supervised demultiplexing single-cell RNA sequencing using cell hashing and SNPs
Source: Gigascience. 2024 Nov 28;13:giae090. doi: 10.1093/gigascience/giae090 (PMC11604057; doi:10.1093/gigascience/giae090)
Supplement: giae090_Supplementary_Files [file giae090_supplementary_files.zip › supplementary table 1 - hashing stats.csv]

	singlet	doublet	negative	% negative	% doublets	num_hashtags	num_samples	strategy	demultipelxing method
HBC_1	2621	970	137	4%	26%	6	6	HTO	HTODemux
HBC_2	6225	894	185	3%	12%	4	4	HTO	HTODemux
HBC_3	10538	1457	735	6%	11%	4	4	HTO	HTODemux
HBC_4	124014	21427	12105	8%	14%	4	4	HTO	HTODemux
HBC_5	69315	2134	3463	5%	3%		15	SNP	freemuxlet
HBC_6	54347	NA	3207	6%			4	SNP	freemuxlet
HBC_7	6765	1955	82	1%	22%	4	4	HTO	HTODemux
HBC_8	13972	2598	346	2%	15%	8	8	HTO	HTODemux
HBC_9	14940	6232	2585	11%	26%	3	3	HTO	HTODemux
HBC_10	24229	7523	558	2%	23%	3	3	HTO	HTODemux
HBC_11	11136	1254	438	3%	10%	4	4	HTO	HTODemux
HBC_12	12836	7009	155	1%	35%	4	4	HTO	HTODemux
HBC_13	6663	788	524	7%	10%	4	4	HTO	HTODemux
HBC_14	8641	1608	2166	17%	13%	4	4	HTO	HTODemux
